# Supplementary material for: Synergistic Effect of Combination Treatment of Brexpiprazole and Nalmefene on Ethanol Intake in Rats
Source: Neuropsychopharmacol Rep. 2026 Mar 6;46(1):e70107. doi: 10.1002/npr2.70107 (PMC12966623; doi:10.1002/npr2.70107)
Supplement: Supplementary file 1 — Data S1: npr270107‐sup‐0001‐DataS1.zip. [file NPR2-46-e70107-s001.zip]

Archive with 2 entries (2 files):
- npr270107-sup-0001-DataS1.xlsx
- npr270107-sup-0002-Supinfo1.docx
