# Supplementary material for: Synergistic Effect of Combination Treatment of Brexpiprazole and Nalmefene on Ethanol Intake in Rats
Source: Neuropsychopharmacol Rep. 2026 Mar 6;46(1):e70107. doi: 10.1002/npr2.70107 (PMC12966623; doi:10.1002/npr2.70107)
Supplement: Supplementary file 1 — Data S1: npr270107‐sup‐0001‐DataS1.zip. [file NPR2-46-e70107-s001.zip › npr270107-sup-0001-DataS1.xlsx]

## Sheet: Figure 2
	(A) Saline treated group (n = 6)				(B) Nalmefene 0.04 mg/kg treated group (n = 6)				(C) Nalmefene 0.12 mg/kg treated group (n = 5)				(D) Nalmefene 0.4 mg/kg treated group (n = 6)
	Animal	EtOH Intake (g/kg/1hr)			Animal	EtOH Intake (g/kg/1hr)			Animal	EtOH Intake (g/kg/1hr)			Animal	EtOH Intake (g/kg/1hr)
		Before Treatment	During Treatment			Before Treatment	During Treatment			Before Treatment	During Treatment			Before Treatment	During Treatment
	1	0.69	0.55		1	0.62	0.58		1	0.62	0.46		1	0.56	0.23
	2	0.9	0.8		2	0.44	0.5		2	0.5	0.36		2	0.66	0.21
	3	0.46	0.46		3	0.6	0.51		3	0.58	0.39		3	0.69	0.21
	4	0.52	0.66		4	0.56	0.4		4	0.53	0.47		4	0.53	0.23
	5	0.41	0.59		5	0.48	0.5		5	0.45	0.31		5	0.62	0.28
	6	0.54	0.74		6	0.51	0.61						6	0.67	0.23

## Sheet: Figure 3
	Treatment	Animal	EtOH Intake (g/kg/1hr)
			Before Treatment	During Treatment
			Baseline (the average over the 4 days)	Day1	Day2	Day3	Day4
	Saline (n = 6)	1	0.693327	0.506115	0.540097	0.668855	0.486971
		2	0.902774	0.996218	0.772592	0.829911	0.588558
		3	0.458869	0.589004	0.304181	0.652509	0.28706
		4	0.519014	0.795226	0.411413	0.892613	0.543212
		5	0.410266	0.751958	0.327961	0.718759	0.561206
		6	0.539214	0.802804	0.690923	0.935263	0.534365
	Nalmefene 0.04 mg/kg (n = 6)	1	0.623267	0.515374	0.623955	0.498937	0.665788
		2	0.443015	0.447611	0.526867	0.466214	0.572018
		3	0.600915	0.449442	0.475828	0.581397	0.544848
		4	0.560152	0.407277	0.267384	0.60913	0.335437
		5	0.47977	0.375945	0.537603	0.485441	0.608883
		6	0.511816	0.626411	0.499044	0.572719	0.743755
	Nalmefene 0.12 mg/kg (n = 5)	1	0.615553	0.428189	0.330945	0.490486	0.572838
		2	0.500916	0.258341	0.399568	0.384112	0.385887
		3	0.582501	0.511395	0.396133	0.339652	0.301082
		4	0.53227	0.719261	0.323096	0.439404	0.405152
		5	0.454028	0.34106	0.255724	0.264487	0.367498
	Nalmefene 0.4 mg/kg (n = 6)	1	0.55511	0.229465	0.253311	0.188271	0.25047
		2	0.655128	0.217729	0.167286	0.190465	0.28203
		3	0.688443	0.272359	0.170096	0.199866	0.216852
		4	0.527545	0.14677	0.211472	0.303777	0.240333
		5	0.623058	0.367398	0.320359	0.283805	0.132843
		6	0.674611	0.229118	0.302572	0.119691	0.250018

## Sheet: Figure 4
	(A) 5% Gum Arabic treated group (n = 5)				(B) Brexpiprazole 0.01 mg/kg treated group (n = 6)				(C) Brexpiprazole 0.03 mg/kg treated group (n = 6)				(D) Brexpiprazole 0.1 mg/kg treated group (n = 5)
	Animal	EtOH Intake (g/kg/1hr)			Animal	EtOH Intake (g/kg/1hr)			Animal	EtOH Intake (g/kg/1hr)			Animal	EtOH Intake (g/kg/1hr)
		Before Treatment	During Treatment			Before Treatment	During Treatment			Before Treatment	During Treatment			Before Treatment	During Treatment
	1	0.55	0.74		1	0.6	0.5		1	0.67	0.5		1	0.83	0.4
	2	0.54	0.49		2	0.66	0.46		2	0.57	0.45		2	0.55	0.34
	3	0.72	0.46		3	0.5	0.38		3	0.52	0.59		3	0.57	0.26
	4	0.43	0.6		4	0.69	0.56		4	0.42	0.32		4	0.62	0.16
	5	0.51	0.54		5	0.43	0.42		5	0.46	0.48		5	0.71	0.19
					6	0.57	0.64		6	0.6	0.41

## Sheet: Figure 5
	Treatment	Animal	EtOH Intake (g/kg/1hr)
			Before Treatment	During Treatment
			Baseline (the average over the 4 days)	Day1	Day2	Day3	Day4
	5% Gum Arabic (n = 5)	1	0.553926	0.693085	0.425041	1.15862	0.694665
		2	0.538736	0.410339	0.266054	0.709911	0.565105
		3	0.720011	0.336229	0.43399	0.618344	0.433647
		4	0.431203	0.617395	0.254553	0.845436	0.674136
		5	0.51454	0.660862	0.287351	0.665477	0.555846
	Brexpiprazole 0.01 mg/kg (n = 6)	1	0.597625	0.922981	0.326665	0.573104	0.161447
		2	0.66226	0.729796	0.341321	0.141103	0.629746
		3	0.504058	0.376586	0.282031	0.402332	0.461898
		4	0.685319	0.498248	0.504287	0.683991	0.534022
		5	0.430562	0.357931	0.647794	0.296249	0.364095
		6	0.570839	0.713932	0.87295	0.595461	0.378038
	Brexpiprazole 0.03 mg/kg (n = 6)	1	0.669512	0.559165	0.528951	0.359634	0.54418
		2	0.572201	0.640817	0.367941	0.456807	0.32562
		3	0.517668	0.865169	0.358657	0.628549	0.493786
		4	0.420906	0.321561	0.255618	0.227159	0.493019
		5	0.463084	0.758175	0.400576	0.394648	0.380627
		6	0.601497	0.52117	0.516714	0.508576	0.100187
	Brexpiprazole 0.1 mg/kg (n = 5)	1	0.826427	0.392231	0.445717	0.419911	0.358481
		2	0.547957	0.262774	0.459447	0.341845	0.303457
		3	0.567414	0.220301	0.206852	0.368883	0.227346
		4	0.617395	0.0720974	0.20718	0.334935	0.0454689
		5	0.709509	0.307102	0.178768	0.233941	0.0526137

## Sheet: Figure 6
	Treatment	Animal	EtOH Intake (g/kg/1hr)
			Before Treatment	During Treatment
			Baseline (the average over the 4 days)	Day1	Day2	Day3	Day4
	5% Gum Arabic + Saline (n = 6)	1	0.678413	0.683919	0.467491	0.727703	0.629759
		2	0.538788	0.684599	0.64294	0.535427	0.725214
		3	0.463344	0.604601	0.396233	0.354311	0.576181
		4	0.738067	0.840591	0.90803	1.02653	0.703477
		5	0.513795	0.455382	0.587287	0.44671	0.468752
		6	0.581156	0.520249	0.65032	0.639204	0.40659
	5% Gum Arabic + Nalmefene 0.04 mg/kg (n = 6)	1	0.749768	0.510691	0.693988	0.744047	0.708372
		2	0.551057	0.406456	0.481909	0.353424	0.47661
		3	0.501361	0.612149	0.641346	0.568415	0.761397
		4	0.58861	0.632288	0.511246	0.433071	0.455699
		5	0.906828	0.843556	0.742827	0.914756	0.876664
		6	0.443946	0.741854	0.396982	0.192064	0.390925
	Brexpiprazole 0.01 mg/kg + Saline (n = 6)	1	0.541353	0.291665	0.353992	0.561016	0.526303
		2	0.501274	0.676907	0.498182	0.435304	0.583895
		3	0.697741	0.521251	0.599646	0.516605	0.699666
		4	0.533345	0.344088	0.579626	0.460144	0.61965
		5	0.594749	0.524684	0.683226	0.695866	0.685625
		6	0.570621	0.534078	0.609296	0.700435	0.571205
	Brexpiprazole 0.01 mg/kg + Nalmefene 0.04 mg/kg (n = 6)	1	0.926256	0.578114	0.364889	0.400316	0.611326
		2	0.50432	0.279734	0.311847	0.15882	0.308904
		3	0.57026	0.16507	0.194795	0.0780921	0.170423
		4	0.516941	0.271383	0.57538	0.41004	0.117794
		5	0.756663	0.404692	0.34037	0.234795	0.207947
		6	0.469171	0.267893	0.0697462	0.227774	0.142645

## Sheet: Figure 7
	Delta EtOH Intake (g/kg/1hr)
	Animal	Treatment Group (n = 6/group)
		Saline + 5% Gum Arabic	Nalmefene + 5% Gum Arabic	Saline + Brexpiprazole	Nalmefene + Brexpiprazole
	1	-0.051195	-0.085494	-0.108109	-0.437595
	2	0.108258	-0.121457	0.0472979	-0.239493
	3	0.0194878	0.144466	-0.113449	-0.418165
	4	0.13159	-0.080534	-0.032468	-0.173292
	5	-0.024262	-0.062377	0.0526013	-0.459712
	6	-0.027065	-0.01349	0.0331322	-0.292157
		Dose:
		Nalmefene: 0.04 mg/kg (s.c.)
		Brexpiprazole: 0.01 mg/kg (p.o.)

## Sheet: Figure 8
	Locomotor Activity Count for 1 hour
	Animal	Treatment Group
		Salime (n = 6)	Nalmefene 0.04 mg/kg (n = 5)	Nalmefene 0.4 mg/kg (n = 5)
	1	1930	3212	1966
	2	1596	3218	1706
	3	2608	4461	2451
	4	3434	2710	2545
	5	3913	2831	3127
	6	3006	-	-

## Sheet: Supplemental Figure 1
	A) Saline
			EtOH Intake (g/kg/1hr)
			Before Treatment				During Treatment
		Animal	Day1	Day2	Day3	Day4	Day1	Day2	Day3	Day4
		1	0.532455	0.60034	0.662458	0.978054	0.506115	0.540097	0.668855	0.486971
		2	0.85041	0.94889	0.910492	0.901303	0.996218	0.772592	0.829911	0.588558
		3	0.405788	0.232113	0.615524	0.582051	0.589004	0.304181	0.652509	0.28706
		4	0.592426	0.546636	0.399847	0.537145	0.795226	0.411413	0.892613	0.543212
		5	0.346664	0.34328	0.525828	0.425294	0.751958	0.327961	0.718759	0.561206
		6	0.504596	0.462628	0.897155	0.292475	0.802804	0.690923	0.935263	0.534365
	B) Nalmefene 0.04 mg/kg
			EtOH Intake (g/kg/1hr)
			Before Treatment				During Treatment
		Animal	Day1	Day2	Day3	Day4	Day1	Day2	Day3	Day4
		1	0.604894	0.64019	0.841279	0.406706	0.515374	0.623955	0.498937	0.665788
		2	0.340355	0.530805	0.312486	0.588414	0.447611	0.526867	0.466214	0.572018
		3	0.566491	0.635169	0.651773	0.550229	0.449442	0.475828	0.581397	0.544848
		4	0.60078	0.507417	0.792445	0.339964	0.407277	0.267384	0.60913	0.335437
		5	0.582039	0.374913	0.570873	0.391254	0.375945	0.537603	0.485441	0.608883
		6	0.570881	0.596043	0.467239	0.413101	0.626411	0.499044	0.572719	0.743755
	C) Nalmefene 0.12 mg/kg
			EtOH Intake (g/kg/1hr)
			Before Treatment				During Treatment
		Animal	Day1	Day2	Day3	Day4	Day1	Day2	Day3	Day4
		1	0.673709	0.581072	0.537735	0.669695	0.428189	0.330945	0.490486	0.572838
		2	0.431104	0.584119	0.504956	0.483485	0.258341	0.399568	0.384112	0.385887
		3	0.451959	0.629614	0.71898	0.529451	0.511395	0.396133	0.339652	0.301082
		4	0.585138	0.432726	0.560112	0.551104	0.719261	0.323096	0.439404	0.405152
		5	0.418029	0.536533	0.584629	0.276919	0.34106	0.255724	0.264487	0.367498
	D) Nalmefene 0.4 mg/kg
			EtOH Intake (g/kg/1hr)
			Before Treatment				During Treatment
		Animal	Day1	Day2	Day3	Day4	Day1	Day2	Day3	Day4
		1	0.629904	0.601434	0.540239	0.448864	0.229465	0.253311	0.188271	0.25047
		2	0.611371	0.842375	0.798213	0.368554	0.217729	0.167286	0.190465	0.28203
		3	0.654423	0.753767	0.783488	0.562093	0.272359	0.170096	0.199866	0.216852
		4	0.436318	0.719168	0.663204	0.291491	0.14677	0.211472	0.303777	0.240333
		5	0.452054	0.863489	0.748176	0.428514	0.367398	0.320359	0.283805	0.132843
		6	0.559906	0.829433	1.03846	0.270645	0.229118	0.302572	0.119691	0.250018

## Sheet: Supplemental Figure 2
	A) 5% Gum Arabic
			EtOH Intake (g/kg/1hr)
			Before Treatment				During Treatment
		Animal	Day1	Day2	Day3	Day4	Day1	Day2	Day3	Day4
		1	0.446269	0.362448	0.650965	0.756021	0.693085	0.425041	1.15862	0.694665
		2	0.661676	0.329768	0.382682	0.780816	0.410339	0.266054	0.709911	0.565105
		3	1.00381	0.571255	0.582947	0.722028	0.336229	0.43399	0.618344	0.433647
		4	0.287367	0.347387	0.648214	0.441844	0.617395	0.254553	0.845436	0.674136
		5	0.596064	0.503356	0.553644	0.405095	0.660862	0.287351	0.665477	0.555846
	B) Brexpiprazole 0.01 mg/kg
			EtOH Intake (g/kg/1hr)
			Before Treatment				During Treatment
		Animal	Day1	Day2	Day3	Day4	Day1	Day2	Day3	Day4
		1	0.351914	0.753867	0.56097	0.72375	0.922981	0.326665	0.573104	0.161447
		2	0.562817	0.66281	0.537824	0.885589	0.729796	0.341321	0.141103	0.629746
		3	0.270052	0.637067	0.593114	0.515999	0.376586	0.282031	0.402332	0.461898
		4	0.468209	0.748976	0.724943	0.799146	0.498248	0.504287	0.683991	0.534022
		5	0.479728	0.359328	0.516033	0.367159	0.357931	0.647794	0.296249	0.364095
		6	0.282794	0.824636	0.508945	0.666982	0.713932	0.87295	0.595461	0.378038
	C) Brexpiprazole 0.03 mg/kg
			EtOH Intake (g/kg/1hr)
			Before Treatment				During Treatment
		Animal	Day1	Day2	Day3	Day4	Day1	Day2	Day3	Day4
		1	0.889963	0.640621	0.590495	0.55697	0.559165	0.528951	0.359634	0.54418
		2	0.481607	0.547627	0.572019	0.687552	0.640817	0.367941	0.456807	0.32562
		3	0.527441	0.448998	0.469615	0.624619	0.865169	0.358657	0.628549	0.493786
		4	0.236185	0.585327	0.315652	0.546461	0.321561	0.255618	0.227159	0.493019
		5	0.41885	0.433184	0.465265	0.535038	0.758175	0.400576	0.394648	0.380627
		6	0.63454	0.701218	0.382644	0.687586	0.52117	0.516714	0.508576	0.100187
	D) Brexpiprazole 0.1 mg/kg
			EtOH Intake (g/kg/1hr)
			Before Treatment				During Treatment
		Animal	Day1	Day2	Day3	Day4	Day1	Day2	Day3	Day4
		1	0.917331	0.680707	0.827288	0.880382	0.392231	0.445717	0.419911	0.358481
		2	0.715096	0.56566	0.494372	0.416699	0.262774	0.459447	0.341845	0.303457
		3	0.614956	0.542706	0.72284	0.389155	0.220301	0.206852	0.368883	0.227346
		4	0.5992	0.841418	0.510249	0.518714	0.0720974	0.20718	0.334935	0.0454689
		5	0.399894	0.98861	1.11305	0.336485	0.307102	0.178768	0.233941	0.0526137

## Sheet: Supplemental Figure 3
	A) 5% Gum Arabic + saline
			EtOH Intake (g/kg/1hr)
			Before Treatment				During Treatment
		Animal	Day1	Day2	Day3	Day4	Day1	Day2	Day3	Day4
		1	0.833259	0.628401	0.621486	0.630508	0.683919	0.467491	0.727703	0.629759
		2	0.43813	0.426224	0.612405	0.678391	0.684599	0.64294	0.535427	0.725214
		3	0.518789	0.551056	0.337923	0.445607	0.604601	0.396233	0.354311	0.576181
		4	0.790323	0.959024	0.749817	0.453104	0.840591	0.90803	1.02653	0.703477
		5	0.515502	0.609247	0.417107	0.513323	0.455382	0.587287	0.44671	0.468752
		6	0.673063	0.48211	0.459695	0.709755	0.520249	0.65032	0.639204	0.40659
	B) 5% Gum Arabic + Nalmefene 0.04 mg/kg
			EtOH Intake (g/kg/1hr)
			Before Treatment				During Treatment
		Animal	Day1	Day2	Day3	Day4	Day1	Day2	Day3	Day4
		1	0.737294	0.832033	0.316508	1.11324	0.510691	0.693988	0.744047	0.708372
		2	0.487368	0.574852	0.534375	0.607635	0.406456	0.481909	0.353424	0.47661
		3	0.55677	0.71343	0.209279	0.525964	0.612149	0.641346	0.568415	0.761397
		4	0.616311	0.887371	0.353247	0.497512	0.632288	0.511246	0.433071	0.455699
		5	1.40293	0.803863	0.6201	0.800422	0.843556	0.742827	0.914756	0.876664
		6	0.34975	0.452532	0.441631	0.531873	0.741854	0.396982	0.192064	0.390925
	C) Brexpiprazole 0.01 mg/kg + Saline
			EtOH Intake (g/kg/1hr)
			Before Treatment				During Treatment
		Animal	Day1	Day2	Day3	Day4	Day1	Day2	Day3	Day4
		1	0.571934	0.514186	0.489761	0.589532	0.291665	0.353992	0.561016	0.526303
		2	0.567616	0.446705	0.446537	0.544238	0.676907	0.498182	0.435304	0.583895
		3	0.900303	0.73284	0.448291	0.709532	0.521251	0.599646	0.516605	0.699666
		4	0.466546	0.738988	0.400334	0.527513	0.344088	0.579626	0.460144	0.61965
		5	0.609841	0.675192	0.639819	0.454144	0.524684	0.683226	0.695866	0.685625
		6	0.432139	0.785152	0.497833	0.567361	0.534078	0.609296	0.700435	0.571205
	D) Brexpiprazole 0.01 mg/kg + Nalmefene 0.04 mg/kg
			EtOH Intake (g/kg/1hr)
			Before Treatment				During Treatment
		Animal	Day1	Day2	Day3	Day4	Day1	Day2	Day3	Day4
		1	1.0179	0.922486	0.942344	0.82229	0.578114	0.364889	0.400316	0.611326
		2	0.555747	0.412491	0.330619	0.718422	0.279734	0.311847	0.15882	0.308904
		3	0.62134	0.545968	0.559377	0.554356	0.16507	0.194795	0.0780921	0.170423
		4	0.668629	0.529999	0.317474	0.551662	0.271383	0.57538	0.41004	0.117794
		5	0.737193	0.911026	0.798643	0.57979	0.404692	0.34037	0.234795	0.207947
		6	0.461412	0.61504	0.445736	0.354497	0.267893	0.0697462	0.227774	0.142645
